# Supplementary material for: Plant-made pharmaceuticals
Source: Plant Biotechnol (Tokyo). 2024 Sep 25;41(3):243–60. doi: 10.5511/plantbiotechnology.24.0716a (PMC11962629; doi:10.5511/plantbiotechnology.24.0716a)
Supplement: Supplementary Data [file plantbiotechnology-41-3-24.0716a-s001.xlsx]

## Sheet: Sheet1
Supplementary Table S1 List of studies focusing on plant-made COVID-19 vaccine/pharmaceutical
First Author	Country	Year	Target protein	Expression system	Host species	PMID
Demone J	Canada	2022	SARS-CoV2 antigen (RBD)	Transient expression	Nicotiana benthamiana	36516116
Ward BJ	Canada	2021	SARS-CoV2 antigen (RBD)	Transient expression	Nicotiana benthamiana	34007070
Kaplonek P	Canada/US	2023	SARS-CoV2 antigen (CoVLP)	Transient expression	Nicotiana benthamiana	36781879
Dubé C	Canada/Belgium	2022	SARS-CoV2 antigen (CoVLP)	Transient expression	Nicotiana benthamiana	35654621
Dubé C	Canada/Belgium	2022	SARS-CoV2 antigen (CoVLP)	Transient expression	Nicotiana benthamiana	34838689
Hager KJ	Canada/Argentina/Brazil/Belgium/UK	2022	SARS-CoV2 antigen (CoVLP)	Transient expression	Nicotiana benthamiana	35507508
Gobeil P	Canada/Belbium	2022	SARS-CoV2 antigen (CoVLP)	Transient expression	Nicotiana benthamiana	36371408
Charland N	Canada/US/Germany	2022	SARS-CoV2 antigen (CoVLP)	Transient expression	Nicotiana benthamiana	36351931
Pillet S	Canada/US	2022	SARS-CoV2 antigen (CoVLP)+AS03	Transient expression	Nicotiana benthamiana	34983950
Tariq M	Korea	2021	SARS-CoV2 antigen (rNP)	Transient expression	Nicotiana benthamiana	34817278
Maharjan PM	Korea	2021	SARS-CoV2 antigen (RBD)	Transient expression	Nicotiana benthamiana	34579215
Moon KB	Korea/US	2022	SARS-CoV2 (VLP)	Transient expression	Nicotiana benthamiana	35046461
Song SJ	Korea	2022	SARS-CoV2 antigen S	Transient expression	Nicotiana benthamiana	36062974
Kang H	Korea	2022	SARS-CoV2 antigen S Omicron	Transient expression	Nicotiana benthamiana	36451664
Yun A	Korea	2023	SARS-CoV2 antigen (RBD)SD1	Transient expression	Nicotiana benthamiana	36909433
Shanmugaraj B	Thailand	2022	SARS-CoV2 antigen (RBD)+Fc	Transient expression	Nicotiana benthamiana	35697573
Shanmugaraj B	Thailand	2023	SARS-CoV2 antigen (RBD)+Fc	Transient expression	Nicotiana benthamiana	36533163
Khorattanakulchai N	Thailand	2022	SARS-CoV2 antigen (RBD)+Fc	Transient expression	Nicotiana benthamiana	36247553
Khorattanakulchai N	Thailand	2022	SARS-CoV2 antigen (RBD)+Fc	Transient expression	Nicotiana benthamiana	35615895
Siriwattananon K	Thailand	2021	SARS-CoV2 antigen (RBD)+Fc	Transient expression	Nicotiana benthamiana	34358160
Siriwattananon K	Thailand	2021	SARS-CoV2 antigen (RBD)+Fc	Transient expression	Nicotiana benthamiana	34054909
Rattanapisit K	Thailand	2020	SARS-CoV2 antigen (RBD), anti-SARS-CoV2 Mab(CR3022)	Transient expression	Nicotiana benthamiana	33077899
Rattanapisit K	Thailand	2021	SARS-CoV2 antigen (RBD)	Transient expression	Nicotiana benthamiana	35837255
Rattanapisit K	Thailand	2021	SARS-CoV2 antigen (RBD)	Transient expression	Nicotiana benthamiana	34379620
Phoolcharoen W	Thailand	2023	SARS-CoV2 antigen (RBD)	Transient expression	Nicotiana benthamiana	36963999
Panapitakkul C	Thailand	2022	SARS-CoV2 antigen S1+Fc	Transient expression	Nicotiana benthamiana	36423056
Polyiam K	Thailand	2021	SARS-CoV2 antigen S, M, E	Transient expression	Nicotiana benthamiana	34650130
Royal JM	US	2021	SARS-CoV2 antigen (RBD121-Fc)	Transient expression	Nicotiana benthamiana	34835278
Margolin E	South Africa/UK/Austria	2023	SARS-CoV2 HexaPro spike	Transient expression	Nicotiana benthamiana	36959936
Margolin E	South Africa	2022	SARS-CoV2 SΔTM	Transient expression	Nicotiana benthamiana	35058959
Makatsa MS	South Africa	2021	SARS-CoV2 antigen (RBD) S1	Transient expression	Nicotiana benthamiana	33868324
O'Kennedy MM	South Africa	2023	SARS-CoV2 antigen S (VLP)	Transient expression	Nicotiana benthamiana	36868876
Lemmer Y	South Africa	2024	SARS-CoV2 antigen S (VLP)	Transient expression	Nicotiana benthamiana	38238112
Jung JW	UK/Bulgaria/Korea	2022	SARS-CoV2 antigen S	Transient expression	Nicotiana benthamiana	35325498
Ruocco V	Austria	2023	SARS-CoV2 antigen (RBD)	Transient expression	Nicotiana benthamiana	37868317
König-Beihammer J	Austria	2022	SARS-CoV2 antigen (RBD)	Transient expression	Nicotiana benthamiana	35178379
Schwestka J	Austria	2021	SARS-CoV2 antigen (RBD-215)	Transient expression	Nicotiana benthamiana	34646292
Shin YJ	Austria/South Africa	2021	SARS-CoV2 antigen (RBD-215)	Transient expression	Nicotiana benthamiana	34211491
Ceballo Y	Cuba	2022	SARS-CoV2 antigen (RBD)	Transient expression	Nicotiana benthamiana	35526244
Santoni M	Italy/Finland/France/Spain	2024	SARS-CoV2 antigen (RBD)	Nuclear Transformation & Transient expression	Nicotiana benthamiana, N.tabacum L.cv. Bright Yellow-2 BY-2	38239207
Ferreira AC	Portugal	2023	SARS-CoV2 antigen (RBD)	Nuclear Transformation (Cell culture)	Meducago truncatulaA17	37197004
Gupta MD	Germany/Netherlands/USA	2023	SARS-CoV2 antigen (RBD)	Nuclear Transformation (Cell culture)	N.tabacum L.cv. Bright Yellow-2 BY-2	37376851
Rebelo BA	Portugal	2022	SARS-CoV2 antigen (RBD)	Nuclear Transformation (Cell culture)	N.tabacum L.cv. Bright Yellow-2 BY-2, Medicago truncatula A17	36340353
Williams L	Spain	2021	SARS-CoV2 N protein	Transient expression	Nicotiana benthamiana	34386028
Andrade IA	Brazil	2023	SARS-CoV2 S1, N protein	Transient expression	Nicotiana benthamiana	36914098
Balieu J	France/UK/Korea	2022	SARS-CoV2 antigen S	Transient expression	Nicotiana benthamiana	36014368
Mardanova ES	Russia	2022	SARS-CoV2 antigen (RBD)	Transient expression	Nicotiana benthamiana	36559537
Mardanova ES	Russia/Bulgaria	2022	SARS-CoV2 antigen (RBD VLP)	Transient expression	Nicotiana benthamiana	36555326
Mardanova ES	Russia	2021	SARS-CoV2 antigen (RBD)-Flagellin	Transient expression	Nicotiana benthamiana	34961153
Pietschmann J	Germany/South Africa	2021	SARS-CoV2 antigen S1	Transient expression	Nicotiana benthamiana	34025604
Mamedov T	Turkey	2021	SARS-CoV2 antigen (RBD)	Transient expression	Nicotiana benthamiana	34452461
Mamedov T	Turkey	2021	SARS-CoV2 antigen (RBD) ,N protein	Transient expression	Nicotiana benthamiana	34835268
Mamedov T	Turkey/Azerbaijan	2023	SARS-CoV2 antigen (RBD)	Transient expression	Nicotiana benthamiana	37600182
Mamedov T	Turkey/Azerbaijan	2023	SARS-CoV2 antigen S1	Transient expression	Nicotiana benthamiana	38034565
Diego-Martin B	Spain	2020	SARS-CoV2 antigen (RBD) ,N protein	Transient expression	Nicotiana benthamiana	33424908
Dania O GA	Mexico/Thailand	2022	SARS-CoV2 antigen (RBD)	Nuclear Transformation	Chlamydomonas reinhardtii (unicellular green alga)	36297410
Kiefer AM	Germany	2022	SARS-CoV2 antigen S	Nuclear Transformation	Chlamydomonas reinhardtii (unicellular green alga)	36204065
Berndt A	US	2021	SARS-CoV2 antigen (RBD)	Nuclear Transformation	Chlamydomonas reinhardtii (unicellular green alga)	34793485
Malla A	Thailand/Mexico	2021	SARS-CoV2 antigen (RBD)	Transient expression	Chlorella, Chlamydomonas reinhardtii (unicellular green alga)	33897742
Singh R	US	2023	SARS-CoV2 antigen S-CTB	Chloroplast Transformation	Lactuca sativa	36577691
Ghorbani A	Iran	2020	SARS-CoV2 antigen S (VLP)	Others	Nicotiana benthamiana	33072338
Imammura T	Japan	2021	SARS-CoV2 ORF8	Transient expression (Cell culture)	N.tabacum L.cv. Bright Yellow-2 BY-2	33399879
Gissot L	France	2024	SARS-CoV2 E, Mprotein	Transient expression & Nuclear Transformation	Nicotiana benthamiana & Camelina sativa	37986207
Merwaiss F	Spain	2024	VNP-SARS-CoV2 antigen (RBD) Nanobody	Transient expression	Nicotiana benthamiana	37966715
Shen AM	US	2023	anti SARS-CoV2 Sprotein（VHH)	Nuclear Transformation (Cell culture)	Tabacum	37225092
Pitino M	US	2022	anti SARS-CoV2 Sprotein （VHH)	Transient expression	Nicotiana benthamiana	36619377
Jaewjaroenwattana J	Thailand	2023	anti-SARS-CoV2 Mab	Transient expression	Nicotiana benthamiana	37056791
Jaewjaroenwattana J	Thailand	2023	anti-SARS-CoV2 Mab	Transient expression	Nicotiana benthamiana	35977451
Shanmugaraj B	Thailand	2020	anti-SARS-CoV2 Mab	Transient expression	Nicotiana benthamiana	33329653
Kallolimath S	Austria	2021	anti-SARS-CoV2 Mab	Transient expression	Nicotiana benthamiana	34599091
Sun L	Austria	2021	anti-SARS-CoV2 Mab IgG, IgA	Transient expression	Nicotiana benthamiana	34702738
Frigerio R	Itary	2022	anti-SARS-CoV2 Mab	Transient expression	Nicotiana benthamiana	36131799
Jugler C	US	2022	anti-SARS-CoV2 Mab	Transient expression	Nicotiana benthamiana	35632528
Sun H	US/Austria	2023	anti-SARS-CoV2 Mab	Transient expression	Nicotiana benthamiana	36519524
Jugler C	US/Austria	2023	anti-SARS-CoV2 Mab	Transient expression	Nicotiana benthamiana	36403203
Göritzer K	UK/Austria/China	2024	anti-SARS-CoV2 Mab IgG, IgA	Transient expression	Nicotiana benthamiana	38268188
Uetz P	Austria/UK/France	2024	anti-SARS-CoV2 Mab IgA1	Transient expression	Nicotiana benthamiana	38511130
Faye L	France/Austria/Canada	2024	anti-SARS-CoV2 Mab	Transient expression	Nicotiana benthamiana	38235198
Castilho A	Austria/Sweden	2021	angiotensin converting enzyme2(ACE2)-Fc	Transient expression	Nicotiana benthamiana	33481336
Izadi S	Austria/Germany	2023	angiotensin converting enzyme2(ACE2)-Fc	Transient expression	Nicotiana benthamiana	37207124
Mamedov T	Turkey/Azerbaijan	2021	angiotensin converting enzyme2(ACE2)	Transient expression	Nicotiana benthamiana	34938305
Lim S	Korea	2024	angiotensin converting enzyme2(ACE2)	Transient expression	Nicotiana benthamiana	37853601
Kim CM	Korea	2023	angiotensin converting enzyme2(hrACE2)	Transient expression	Nicotiana benthamiana	37112944
Jirarojwattana P	Thailand	2023	angiotensin converting enzyme2(ACE2)	Transient expression	Nicotiana benthamiana	37056791
Ganesan PK	US	2023	angiotensin converting enzyme2(ACE2)	Chloroplast Transformation	Lactuca sativa	36314106
Siriwattananon K	Thailand/Indonesia	2021	angiotensin converting enzyme2(ACE2)-Fc	Transient expression	Nicotiana benthamiana	33584747
Singh R	US	2021	containing-lipase, dextranase, mutanase	Chloroplast Transformation	Lactuca sativa	34076337
Jugler C	US	2021	anti-IL-6R Mab	Transient expression	Nicotiana benthamiana	34835296
